# Supplementary material for: Hydrogen/Deuterium Exchange Mass Spectrometry for Probing the Isomeric Forms of Oleocanthal and Oleacin in Extra Virgin Olive Oils
Source: Molecules. 2023 Feb 22;28(5):2066. doi: 10.3390/molecules28052066 (PMC10004237; doi:10.3390/molecules28052066)
Supplement: Supplementary file 1 [file molecules-28-02066-s001.zip]

Archive with 1 entries (1 files):
- molecules-2223083-supplementary.pdf
